# Supplementary material for: Exportin-mediated nucleocytoplasmic transport maintains Pch2 homeostasis during meiosis
Source: PLoS Genet. 2023 Nov 10;19(11):e1011026. doi: 10.1371/journal.pgen.1011026 (PMC10688877; doi:10.1371/journal.pgen.1011026)
Supplement: S1 File — Excel workbook with separate spreadsheets containing numerical data underlying the corresponding figure panels. (XLSX) [file pgen.1011026.s009.xlsx]

## Sheet: Fig 1D
Fig 1D: GFP-Pch2 signal in whole cells. Raw data
				crm1-T539C ndt80Δ GFP-PCH2					crm1-T539C ndt80Δ GFP-PCH2					zip1Δ crm1-T539C ndt80Δ GFP-PCH2					zip1Δ crm1-T539C ndt80Δ GFP-PCH2
				ZIP1 Mock_01	Area	Mean	IntDen		ZIP1 + LMB_01	Area	Mean	IntDen		zip1Δ Mock_01	Area	Mean	IntDen		zip1Δ + LMB_01	Area	Mean	IntDen
Even numbers = nuclear				1	8.44	468.191	3951.4		1	6.91	634.226	4382.52		1	6.928	516.324	3576.89		1	8.739	404.631	3535.92
Odd numbers = cytoplasm				2	20.677	359.045	7424.1		2	21.759	301.089	6551.29		2	33.776	430.245	14532.2		2	33.174	383.921	12736.3
grey cells = image background				3	8.651	717.315	6205.29		3	10.075	784.061	7899.35		3	7.649	417.157	3190.63		3	10.725	483.508	5185.86
				4	24.915	514.651	12822.4		4	37.117	407.128	15111.5		4	14.378	370.998	5334.31		4	30.585	397.577	12160
				5	7.244	511.54	3705.65		5	9.319	860.654	8020.32		5	5.24	420.571	2203.65		5	10.198	442.548	4513.11
				6	27.798	357.165	9928.58		6	35.667	315.006	11235.2		6	18.26	369.694	6750.49		6	35.658	284.411	10141.5
				7	7.895	498.653	3936.7		7	9.319	939.923	8759.01		7	7.93	621.191	4925.93		7	7.93	595.834	4724.86
				8	30.278	345.071	10447.9		8	46.155	514.801	23760.5		8	41.566	601.831	25015.5		8	38.194	369.068	14096.3
				9	7.244	737.843	5345.01		9	8.211	808.683	6640.21		9	7.93	433.994	3441.5		9	9.53	404.079	3850.82
				10	19.482	407.469	7938.19		10	20.888	423.206	8840.05		10	24.844	405.534	10075.3		10	37.196	372.825	13867.7
				11	10.075	962.117	9693.26		11	9.301	708.7	6591.82		11	8.967	459.955	4124.52		11	5.802	565.773	3282.79
				12	33.829	465.907	15761.3		12	46.612	441.787	20592.5		12	29.838	444.679	13268.3		12	22.348	328.69	7345.46
				13	8.985	423.592	3805.89		13	8.299	779.728	6471.01		13	5.503	514.251	2830.13		13	7.578	595.938	4516.12
				14	19.921	433.787	8641.58		14	16.229	447.572	7263.6		14	19.622	445.515	8742.05		14	25.847	400.988	10364.2
				15	15.477	634.708	9823.51		15	6.699	839.155	5621.52		15	6.928	436.336	3022.77		15	8.018	448.53	3596.19
				16	48.423	421.538	20412.1		16	20.853	421.36	8786.69		16	30.99	436.44	13525.1		16	24.058	264.097	6353.55
				17	8.088	591.797	4786.5		17	7.649	1039.89	7953.58		17	8.739	481.64	4208.87		17	76.714	138.922	10657.2
				18	22.55	404.144	9113.4		18	18.611	416.26	7747.17		18	30.502	456.182	13914.3		18	31.842	136.755	4354.59
				19	8.651	572.72	4954.44		19	61.979	125.475	7776.86		19	8.299	501.182	4159.34		19	20.537	148.909	3058.09
				20	20.167	448.731	9049.74		20	68.098	128.876	8776.22		20	37.223	495.813	18455.5
				21	100.591	136.184	13698.9		21	34.163	134.811	4605.6		21	4.22	439.685	1855.41		zip1Δ + LMB_02	Area	Mean	IntDen
				22	58.164	166.754	9699.05							22	29.825	425.456	12689.1		1	12.009	637.445	7655.1
				23	77.769	144.457	11234.2		ZIP1 +LMB_02	Area	Mean	IntDen		23	10.427	416.985	4347.72		2	39.684	539.11	21394.2
									1	10.427	750.066	7820.62		24	29.495	433.195	12777.1		3	5.275	426.598	2250.23
				ZIP1 Mock_02	Area	Mean	IntDen		2	23.297	442.372	10306		25	7.209	403.732	2910.47		4	24.717	364.047	8998.14
				1	9.319	589.533	5493.78		3	8.211	823.911	6765.26		26	26.515	385.361	10217.8		5	7.473	398.991	2981.53
				2	29.68	422.112	12528.2		4	31.003	358.461	11113.3		27	30.559	155.235	4743.81		6	32.493	323.436	10509.4
				3	8.299	532.933	4422.85		5	7.895	1134.24	8954.43		28	7.262	168.243	1221.72		7	10.567	491.362	5192.34
				4	22.919	432.447	9911.31		6	21.882	367.642	8044.64		29	5.802	161.077	934.62		8	32.414	336.831	10918
				5	7.93	730.066	5789.3		7	7.244	824.868	5975.43							9	11.253	481.484	5418.13
				6	29.398	525.775	15456.9		8	17.644	422.474	7454.26		zip1Δ Mock_02	Area	Mean	IntDen		10	28.695	436.806	12534.2
				7	9.692	591.601	5734.09		9	10.075	825.973	8321.61		1	9.706	507.146	4922.2		11	7.209	481.094	3468.17
				8	27.499	423.121	11635.6		10	33.007	472.016	15579.9		2	36.73	466.403	17131.2		12	16.879	308.01	5199.05
				9	7.93	541.521	4294.17		11	5.767	624.236	3600.06		3	8.844	591.618	5232.35		13	10.374	556.215	5770.08
				10	24.607	457.531	11258.5		12	17.257	341.343	5890.71		4	25.011	586.577	14671.2		14	38.572	464.075	17900.4
				11	11.253	590.745	6647.64		13	7.578	654.073	4956.67		5	7.93	498.458	3952.69		15	6.998	498.636	3489.42
				12	27.095	434.689	11777.9		14	16.11	355.664	5729.82		6	12.941	474.039	6134.5		16	26.181	320.105	8380.59
				13	12.009	652.048	7830.47		15	10.849	809.858	8785.79		7	8.844	477.318	4221.46		17	10.567	690.798	7299.83
				14	34.093	621.888	21202		16	38.102	438.691	16714.9		8	46.638	468.208	21836.4		18	38.313	411.404	15762
				15	7.93	649.751	5152.41		17	7.631	898.477	6856.2		9	6.717	576.562	3872.54		19	9.301	594.502	5529.63
				16	14.91	476.441	7103.82		18	16.018	413.726	6627.02		10	23.156	471.353	10914.9		20	22.998	364.975	8393.79
				17	10.198	599.4	6112.69		19	27.376	160.063	4381.94		11	7.93	416.949	3306.33		21	46.278	158.858	7351.61
				18	28.853	532.509	15364.7		20	22.242	189.148	4207.06		12	22.875	359.991	8234.85		22	40.159	145.161	5829.54
				19	9.442	489.994	4626.5		21	23.156	166.357	3852.25		13	46.489	144.349	6710.6		23	13.275	158.013	2097.62
				20	35.886	326.602	11720.6							14	77.593	137.252	10649.8
				21	15.104	182.747	2760.13		ZIP1 +LMB_03	Area	Mean	IntDen		15	31.209	186.431	5818.41		zip1Δ + LMB_03	Area	Mean	IntDen
				22	9.583	214.517	2055.63		1	15.104	818.497	12362.2							1	7.578	459.251	3480.28
				23	9.618	183.085	1760.87		2	53.575	328.029	17574.1		zip1Δ Mock_03	Area	Mean	IntDen		2	29.79	340.546	10144.7
									3	6.928	923.183	6395.45		1	8.299	539.382	4476.37		3	9.143	429.824	3929.9
				ZIP1 Mock_03	Area	Mean	IntDen		4	21.785	352.605	7681.51		2	36.203	548.069	19841.7		4	30.172	293.08	8842.81
				1	14.348	557.645	8000.83		5	8.211	511.151	4197.14		3	10.427	572.966	5974.08		5	11.218	465.886	5226.21
				2	36.963	426.675	15771.3		6	20.8	320.572	6668.02		4	34.796	581.252	20225.4		6	31.965	341.545	10917.6
				3	9.319	611.233	5696		7	9.319	804.582	7497.79		5	10.866	513.536	5580.16		7	10.866	545.981	5932.7
				4	24.528	504.509	12374.6		8	14.475	322.503	4668.24		6	29.047	450.563	13087.4		8	43.201	542.166	23422
				5	10.427	583.935	6088.45		9	7.086	907.474	6430.23		7	8.985	554.554	4982.55		9	12.941	622.283	8052.91
				6	19.077	419.718	8007.07		10	31.631	342.74	10841.4		8	30.489	532.768	16243.3		10	29.979	375.953	11270.5
				7	12.009	748.049	8983.34		11	8.44	575.819	4859.75		9	6.383	515.521	3290.34		11	8.686	453.337	3937.63
				8	27.148	475.468	12907.9		12	22.449	349.793	7852.44		10	21.978	453.517	9967.6		12	22.304	308.436	6879.28
				9	10.725	677.775	7269.47		13	12.888	969.743	12498.2		11	8.686	466.096	4048.46		13	9.354	631.822	5910.08
				10	28.22	583.102	16455.3		14	54.907	313.807	17230.1		12	15.13	433.466	6558.33		14	26.497	367.977	9750.37
				11	7.772	652.748	5072.88		15	11.147	1014.05	11304.1		13	6.242	434.661	2713.1		15	6.998	527.378	3690.56
				12	20.989	341.121	7159.93		16	37.715	340.263	12833		14	18.022	376.003	6776.46		16	21.029	357.841	7525.03
				13	102.683	135.776	13941.9		17	7.244	914.099	6621.82		15	7.895	458.181	3617.18		17	9.53	581.292	5539.63
				14	120.495	132.966	16021.7		18	24.95	352.962	8806.39		16	28.818	430.414	12403.7		18	25.306	401.705	10165.6
				15	57.742	137.971	7966.69		19	56.722	141.274	8013.33		17	6.928	428.8	2970.56		19	7.244	430.169	3116.19
									20	71.685	138.966	9961.78		18	17.187	395.908	6804.52		20	18.827	260.832	4910.62
				ZIP1 Mock_04	Area	Mean	IntDen		21	29.838	147.71	4407.35		19	38.032	145.613	5537.87		21	60.555	149.85	9074.17
				1	15.332	653.744	10023.3							20	73.654	151.441	11154.3		22	70.366	148.383	10441.1
				2	35.856	461.589	16550.6		ZIP1 +LMB_04	Area	Mean	IntDen		21	26.058	136.568	3558.64		23	27.957	155.944	4359.67
				3	11.622	497.248	5779.12		1	9.846	988.846	9736.51
				4	34.656	377.912	13096.8		2	30.084	458.763	13801.5		zip1Δ Mock_04	Area	Mean	IntDen		zip1Δ + LMB_04	Area	Mean	IntDen
				5	10.409	691.352	7196.28		3	8.528	874.061	7453.68		1	8.211	391.142	3211.73		1	10.409	478.225	4977.84
				6	32.55	439.257	14297.9		4	18.479	415.438	7677.08		2	24.04	367.49	8834.48		2	35.904	409.888	14716.6
				7	9.618	581.013	5588.05		5	8.299	1460.71	12122.5		3	9.143	427.204	3905.94		3	9.336	420.42	3925.23
				8	25.293	418.708	10590.3		6	25.899	474.247	12282.7		4	32.445	487.498	15816.7		4	25.31	284.092	7190.49
				9	9.319	652.635	6081.81		7	8.299	902.176	7487.21		5	11.253	504.184	5673.56		5	5.767	642.646	3706.24
				10	28.695	469.632	13476.1		8	19.869	399.683	7941.11		6	32.915	509.724	16777.5		6	24.141	403.325	9736.72
				11	8.686	528.02	4586.32		9	10.075	688.461	6936.19		7	8.651	475.276	4111.48		7	6.066	607.704	3686.36
				12	22.717	476.984	10835.6		10	18.44	371.396	6848.51		8	31.456	506.279	15925.3		8	24.378	391.745	9550.16
				13	8.264	566.206	4679.07		11	7.244	630.933	4570.54		9	10.075	479.59	4831.84		9	6.664	444.419	2961.55
				14	23.091	446.77	10316.2		12	17.97	366.257	6581.48		10	37.592	468.166	17599.3		10	21.047	352.692	7422.95
				15	11.622	497.508	5782.14		13	9.301	608.565	5660.44		11	7.314	454.312	3323.03		11	9.354	442.156	4135.94
				16	24.946	463.266	11556.4		14	16.15	313.787	5067.58		12	22.805	399.349	9107.08		12	28.343	312.938	8869.73
				17	9.952	548.606	5459.65		15	9.706	463.947	4502.93		13	7.772	466.712	3627.09		13	5.961	733.212	4370.35
				18	47.473	460.233	21848.9		16	25.952	328.318	8520.56		14	23.508	475.696	11182.7		14	19.534	390.132	7621.02
				19	13.416	642.732	8622.67		17	7.314	828.54	6060.3		15	10.849	441.914	4794.13		15	8.932	485.295	4334.68
				20	36.678	466.836	17122.5		18	40.581	437.483	17753.5		16	36.555	434.464	15881.6		16	27.965	335.767	9389.84
				21	36.607	155.016	5674.73		19	18.286	188.338	3443.97		17	29.873	198.176	5920.12		17	6.4	570.774	3653.03
				22	51.025	159.858	8156.78		20	23.526	186.427	4385.83		18	30.067	153.481	4614.65		18	23.855	384.802	9179.6
				23	50.814	143.991	7316.8		21	8.58	177.092	1519.52		19	9.196	204.454	1880.12		19	6.998	647.635	4532.11
																			20	24.036	423.407	10176.9
																			21	139.009	134.62	18713.4
																			22	57.636	138.419	7977.93
																			23	52.115	142.151	7408.25

## Sheet: Fig 1E
Fig 1E: Quantification of western blot
			GFP-Pch2	Pgk1		GFP-Pch2/Pgk1	GFP-Pch2 relative
			Volume	Volume
ZIP1 0h			964624	46852585		0.0205885	0.0158012
ZIP1 15h			66185911	51344401		1.28906	0.989326
ZIP1 Mock 24h			43703894	49792675		0.877717	0.67363
ZIP1 Mock 36h			33444284	47217979		0.708296	0.543602
ZIP1 + LMB 24h			41090767	44195237		0.929756	0.713568
ZIP1 + LMB 36h			38470627	46654314		0.824589	0.632855
zip1Δ 0h			1353951	33820538		0.0400334	0.0307248
zip1Δ 15h			33811752	34254176		0.987084	0.757567
zip1Δ Mock 24h			27419255	37398263		0.733169	0.562692
zip1Δ Mock 36h			23879986	18327399		1.30297	1
zip1Δ + LMB 24h			30861607	40194808		0.767801	0.589271
zip1Δ + LMB 36h			33501290	27301643		1.22708	0.941758

## Sheet: Fig 1H
Fig 1H: Pch2 total signal in chromosome spreads (IntDen)
crm1-T539C GFP-PCH2 Mock	crm1-T539C GFP-PCH2 + LMB	zip1Δ crm1-T539C GFP-PCH2 Mock	zip1Δ crm1-T539C GFP-PCH2 + LMB
534325	360380	272769	1705427
517501	638944	552285	847724
339381	602769	382643	737225
399055	522642	633686	822585
331425	999928	334697	771946
219546	418800	324207	669199
340778	755115	660702	632281
342432	485341	394563	928193
307083	151555	316754	398462
350535	442239	370352	975392
411172	944046	373959	739202
329044	591182		653040
301324			850096
276281			1285212
730365
220106
398987
341211
243565
571357

## Sheet: Fig 1I
Fig 1I: Pch2 nucleolar signal in chromosome spreads (IntDen)
crm1-T539C GFP-PCH2 Mock	crm1-T539C GFP-PCH2 + LMB
325365	179674
260566	315404
158056	311582
170347	174312
57117	463365
28814	173454
154637	160902
75529	261016
158067	29882
196571	156744
167657	494313
139336	314960
102230
145322
34004
335916
26336
239434
142622
22879
303851

## Sheet: Fig 1J
Fig 1J: Pch2 chromosomal signal in chromosome spreads (IntDen)
crm1-T539C GFP-PCH2 Mock	crm1-T539C GFP-PCH2 + LMB
209301	170619
283904	305919
212662	301191
223247	353691
322544	584068
200082	255587
207255	595363
252529	228472
172352	133553
205788	269740
220712	405626
275205	253394
232494
172782
290365
444651
204782
153469
148040
227236
266508

## Sheet: Fig 2B
Fig 2B: Pch2 and Hop1 signal in chromosome spreads (IntDen)
Pch2 signal			Hop1 signal
zip1Δ crm1-T539C GFP-PCH2 Mock	zip1Δ crm1-T539C GFP-PCH2 + LMB		zip1Δ crm1-T539C GFP-PCH2 Mock	zip1Δ crm1-T539C GFP-PCH2 + LMB
393999	311977		3877766	2141037
136639	126786		6890879	3957177
207806	424746		8083464	4488152
229688	132660		3260230	3534236
92309	286005		10269820	3221909
86541	500095		5052519	3198424
161478	217726		4735431	2937763
53444	283392		6181507	3811053
67276	413410		5103289	1465166
187534	66644		3216536	1495913
733913	96343		2111816	1581747
144574	197150		3358285	3433301
49598	464825		6524768	2088194
126210	168007		8984172	3121230
48661	182482		4229483	2325332
82547	176008		3859781	3604765
200809	349366		4887809	2854206
88874	325796		3940299	3093153
	307254		4027960	3655743
	373486			5501356
	810025			3147519
	251393			1402675
	379521			2458558
	384047			2877233
	400160			2487077
	362441

## Sheet: Fig 2C
Fig 2C: Quantification of western blot
			Hop1-T318ph	Pgk1		Hop1-T318ph/Pgk1	Hop1-T318ph relative
			Volume	Volume
ZIP1 0h			1216703	22835687		0.0532808	0.0969837
ZIP1 15h			4633937	21291909		0.217638	0.396154
ZIP1 Mock 24h			4121831	21773057		0.189309	0.344587
ZIP1 Mock 36h			3081645	22414034		0.137487	0.25026
ZIP1 + LMB 24h			3195317	20078291		0.159143	0.289678
ZIP1 + LMB 36h			2100092	21112167		0.0994731	0.181065
zip1Δ 0h			814546	19231744		0.0423542	0.0770948
zip1Δ 15h			11851635	21572808		0.549378	1
zip1Δ Mock 24h			12362422	23980894		0.515511	0.938354
zip1Δ Mock 36h			12494364	26911287		0.46428	0.8451
zip1Δ + LMB 24h			6928373	24341802		0.284629	0.518092
zip1Δ + LMB 36h			3106997	26732696		0.116225	0.211557

## Sheet: Fig 3B
Fig 3B: GFP-Pch2 signal in whole cells. Raw data
				crm1-T539C orc1-AID GFP-PCH2 Control					crm1-T539C orc1-AID GFP-PCH2 + LMB					zip1Δ crm1-T539C orc1-AID GFP-PCH2 Control					zip1Δ crm1-T539C orc1-AID GFP-PCH2 + LMB
				ZIP1 Mock_01	Area	Mean	IntDen		ZIP1 + LMB_01	Area	Mean	IntDen		zip1Δ Mock_01	Area	Mean	IntDen		zip1Δ + LMB_01	Area	Mean	IntDen
Even numbers = nuclear				1	9.442	367.208	3467.15		1	8.932	526.235	4700.35		1	7.314	438.442	3206.95		1	11.218	489.366	5489.61
Odd numbers = cytoplasm				2	39.157	254.383	9960.81		2	31.456	248.934	7830.36		2	25.306	475.467	12032.2		2	41.425	375.699	15563.3
grey cells = image background				3	5.275	328.939	1735.1		3	8.264	808.207	6678.94		3	7.314	416.734	3048.17		3	9.301	484.329	4504.88
				4	21.328	247.814	5285.36		4	29.17	328.759	9589.83		4	37.381	467.071	17459.5		4	32.229	304.831	9824.45
				5	6.242	268.184	1673.97		5	9.741	679.297	6616.93		5	8.264	350.757	2898.62		5	10.374	493.377	5118.21
				6	32.976	237.584	7834.68		6	24.713	265.869	6570.3		6	42.928	340.599	14621.3		6	37.873	369.347	13988.4
				7	32.089	124.53	3995.99		7	10.866	554.278	6022.87		7	7.244	297.599	2155.84		7	10.04	354.183	3555.91
				8	53.364	124.854	6662.67		8	28.449	245.723	6990.56		8	35.922	313.949	11277.6		8	27.425	276.05	7570.59
				9	54.454	125.504	6834.15		9	6.91	434.523	3002.56		9	8.211	336.15	2760.18		9	6.699	509.71	3414.56
									10	8.673	220.753	1914.52		10	55.32	340.716	18848.3		10	24.365	333.544	8126.91
				ZIP1 Mock_02	Area	Mean	IntDen		11	6.383	607.84	3879.57		11	5.802	436.972	2535.45		11	6.998	476.938	3337.59
				1	8.967	461.436	4137.8		12	29.051	226.605	6583.14		12	20.181	463.765	9359.07		12	28.26	344.244	9728.3
				2	39.302	288.637	11344		13	40.423	123.696	5000.14		13	55.192	129.905	7169.73		13	8.299	549.308	4558.74
				3	9.477	451.48	4278.72		14	57.759	125.001	7219.96		14	54.665	137.81	7533.34		14	27.302	465.9	12719.8
				4	61.786	280.763	17347.2		15	37.75	123.2	4650.84		15	33.882	135.782	4600.57		15	7.649	418.917	3204.09
				5	6.383	383.334	2446.64												16	27.855	267.299	7445.74
				6	25.077	293.476	7359.61		ZIP1 + LMB_02	Area	Mean	IntDen		zip1Δ Mock_02	Area	Mean	IntDen		17	9.178	338.297	3104.96
				7	7.314	281.721	2060.62		1	12.431	467.802	5815.26		1	4.941	323.554	1598.6		18	41.082	251.444	10329.9
				8	23.35	202.9	4737.69		2	43.698	239.427	10462.4		2	31.209	355.731	11102.2		19	47.157	134.005	6319.26
				9	11.622	323.731	3762.47		3	11.253	457.495	5148.18		3	5.152	425.837	2193.8		20	43.166	144.812	6250.9
				10	39.64	228.859	9072.06		4	41.434	295.595	12247.6		4	28.607	464.136	13277.6		21	20.756	146.019	3030.84
				11	9.741	280.065	2728.07		5	11.429	559.648	6396.1		5	9.706	478.198	4641.24
				12	37.891	231.072	8755.53		6	22.005	317.588	6988.46		6	42.177	591.883	24963.7		zip1Δ + LMB_02	Area	Mean	IntDen
				13	53.909	120.938	6519.63		7	7.93	626.613	4968.93		7	7.473	300.129	2242.76		1	8.088	559.339	4523.97
				14	77.769	121.702	9464.58		8	16.897	271.729	4591.42		8	32.203	334.478	10771.1		2	36.256	380.118	13781.4
				15	29.381	123.155	3618.4		9	53.909	133.2	7180.65		9	6.998	526.35	3683.36		3	8.967	439.579	3941.8
									10	33.812	129.593	4381.75		10	47.139	633.497	29862.7		4	42.638	337.734	14400.4
				ZIP1 Mock_03	Area	Mean	IntDen		11	15.86	134.006	2125.28		11	4.712	209.006	984.872		5	10.374	493.913	5123.77
				1	7.666	536.529	4113.08							12	20.37	223.341	4549.37		6	40.722	334.849	13635.6
				2	21.851	298.491	6522.32		ZIP1 + LMB_03	Area	Mean	IntDen		13	58.199	124.207	7228.74		7	8.211	383.454	3148.6
				3	9.301	313.741	2918.19		1	12.044	472.741	5693.78		14	99.677	131.679	13125.4		8	20.959	288.428	6045.06
				4	43.337	275.936	11958.3		2	71.826	211.491	15190.4		15	81.443	132.855	10820.1		9	5.275	321.011	1693.28
				5	8.264	411.054	3396.91		3	12.009	499.922	6003.58							10	14.77	250.651	3701.99
				6	16.598	304.498	5054.1		4	45.838	246.394	11294.3		zip1Δ Mock_03	Area	Mean	IntDen		11	24.317	155.247	3775.15
				7	8.088	408.508	3304.04		5	8.651	389.714	3371.31		1	8.44	293.741	2479.09		12	45.293	134.124	6074.9
				8	18.677	304.833	5693.46		6	28.484	241.849	6888.83		2	34.467	306.285	10556.6		13	28.959	142.044	4113.42
				9	4.202	331.597	1393.46		7	11.253	629.653	7085.47		3	7.93	315.65	2503.05
				10	21.411	265.148	5677.19		8	33.926	324.26	11000.8		4	30.748	336.375	10342.8		zip1Δ + LMB_03	Area	Mean	IntDen
				11	7.473	310.775	2322.32		9	9.442	694.192	6554.52		5	8.44	292.827	2471.38		1	9.706	402.952	3910.93
				12	24.932	253.094	6310.22		10	28.168	245.094	6903.7		6	48.388	340.505	16476.3		2	35.042	257.167	9011.77
				13	51.113	120.16	6141.76		11	7.895	405.633	3202.33		7	7.209	238.83	1721.71		3	7.314	488.163	3570.63
				14	149.383	121.573	18161		12	40.163	218.854	8789.94		8	46.014	230.462	10604.5		4	27.447	331.4	9095.83
				15	31.034	128.594	3990.72		13	80.863	120.787	9767.21		9	48.353	137.381	6642.72		5	6.664	561.511	3741.83
									14	46.665	122.429	5713.1		10	25.548	145.874	3726.74		6	26.005	310.819	8082.83
				ZIP1 Mock_04	Area	Mean	IntDen		15	32.458	126.143	4094.32		11	30.717	135.565	4164.16		7	9.741	352.772	3436.3
				1	7.93	379.708	3011.02												8	47.75	242.088	11559.8
				2	47.311	286.718	13564.9		ZIP1 + LMB_04	Area	Mean	IntDen							9	5.539	537.621	2977.65
				3	6.734	328.556	2212.56		1	7.666	526.9	4039.26							10	31.381	403.859	12673.4
				4	21.996	256.271	5636.94		2	27.253	279.721	7623.31							11	10.427	450.236	4694.42
				5	7.314	456.162	3336.57		3	10.427	672.984	7016.92							12	28.418	378.949	10769
				6	25.319	345.578	8749.74		4	34.163	301.862	10312.6							13	7.314	422.918	3093.4
				7	11.147	542.311	6045.4		5	11.253	547.572	6161.81							14	21.345	297.157	6342.96
				8	42.401	343.772	14576.2		6	18.308	282.96	5180.45							15	7.35	520.05	3822.16
				9	6.699	335.028	2244.36		7	10.427	545.8	5690.82							16	26.959	374.444	10094.5
				10	23.631	299.221	7070.97		8	52.168	358.405	18697.3							17	8.686	411.489	3574.15
				11	79.58	120.129	9559.8		9	6.699	448.593	3005.14							18	26.11	319.394	8339.51
				12	78.7	117.534	9249.98		10	24.774	295.5	7320.74							19	5.802	395.495	2294.78
				13	48.775	130.677	6373.72		11	7.772	313.11	2433.36							20	23.455	285.489	6696.26
									12	24.537	205.181	5034.48							21	27.482	180.613	4963.59
				ZIP1 Mock_05	Area	Mean	IntDen		13	13.257	809.79	10735.7							22	8.932	156.53	1398.13
				1	10.075	459.986	4634.32		14	50.427	457.224	23056.6							23	8.686	166.942	1450.04
				2	39.614	258.763	10250.6		15	9.336	883.351	8247.36
				3	8.211	332.062	2726.61		16	34.128	362.049	12356.1							zip1Δ + LMB_04	Area	Mean	IntDen
				4	31.104	314.957	9796.41		17	5.802	531.8	3085.67							1	9.143	319.84	2924.31
				5	69.61	120.921	8417.31		18	17.372	283.587	4926.41							2	40.484	251.113	10166.1
				6	84.925	118.483	10062.1		19	63.527	130.487	8289.41							3	8.616	486.668	4192.91
				7	91.712	121.203	11115.7		20	17.671	139.161	2459.06							4	21.521	331.623	7136.97
									21	37.258	129.165	4812.43							5	7.93	339.738	2694.07
																			6	45.601	231.714	10566.3
																			7	6.857	384.579	2637.16
																			8	17.939	270.141	4846.02
																			9	8.967	596.524	5349.15
																			10	22.844	413.766	9452.23
																			11	9.442	558.145	5269.97
																			12	21.117	359.963	7601.3
																			13	9.301	564.288	5248.6
																			14	24.686	397.718	9818.15
																			15	8.088	588.768	4762
																			16	16.91	368.636	6233.71
																			17	7.244	514.236	3725.18
																			18	36.95	429.101	15855.4
																			19	7.244	362.589	2626.63
																			20	40.388	279.411	11284.7
																			21	35.746	141.182	5046.64
																			22	28.466	141.089	4016.3
																			23	16.774	151.423	2539.97
																			zip1Δ + LMB_05	Area	Mean	IntDen
																			1	9.319	415.729	3874.12
																			2	34.911	330.753	11546.8
																			3	10.04	441.263	4430.17
																			4	39.486	317.33	12530.3
																			5	13.627	388.407	5292.69
																			6	46.946	298.134	13996.2
																			7	9.741	389.997	3798.9
																			8	25.759	286.216	7372.57
																			9	6.699	380.188	2546.89
																			10	20.427	287.148	5865.5
																			11	5.433	417.019	2265.7
																			12	23.152	302.253	6997.79
																			13	8.616	470.32	4052.07
																			14	33.473	314.739	10535.3
																			15	6.4	548.918	3513.14
																			16	30.33	378.149	11469.3
																			17	6.066	635.407	3854.41
																			18	24.357	443.167	10794
																			19	7.649	512.574	3920.42
																			20	25.073	361.98	9075.93
																			21	6.066	306.001	1856.22
																			22	27.939	223.721	6250.53
																			23	8.616	173.92	1498.42
																			24	8.229	177.557	1461.07
																			25	8.264	187.684	1551
																			zip1Δ + LMB_06	Area	Mean	IntDen
																			1	11.06	566.837	6268.96
																			2	57.373	381.674	21897.6
																			3	7.666	497.553	3814.28
																			4	32.15	391.926	12600.5
																			5	6.136	650.693	3992.9
																			6	48.089	400.909	19279.2
																			7	6.699	655.844	4393.52
																			8	29.803	469.86	14003.1
																			9	8.528	333.271	2842.02
																			10	25.825	252.452	6519.5
																			11	7.314	331.537	2425.01
																			12	20.462	242.194	4955.77
																			13	10.761	328.609	3536.05
																			14	25.011	262.318	6560.96
																			15	36.291	139.547	5064.28
																			16	15.526	145.258	2255.21
																			17	33.812	145.905	4933.29

## Sheet: Fig 3E
Fig 3E: Pch2 signal in chromosome spreads (IntDen)
orc1-AID crm1-T539C GFP-PCH2 Mock	orc1-AID crm1-T539C GFP-PCH2 + LMB	zip1Δ orc1-AID crm1-T539C GFP-PCH2 Mock	zip1Δ orc1-AID crm1-T539C GFP-PCH2 + LMB
583306	965493	263220	351553
330370	965275	310172	329873
585301	966748	234472	244462
918011	432609	410305	291856
359740	1028805	191646	459756
1142007	1260550	183254	282782
443139	1318184	170180	207882
625725	1408406	195832	247519
377658	633156	290410	289264
393004	1010440	186761	369992
512654	316871	813092	398779
596732	1029163	176547
881335	409276	314797
906526	494450
610496	465652
1340803	487225
257105	1321975
156192	1007429
239063	808255
444551	637561
401080	1068394
437009	1124240
328672	692232
477014	828985
709849	1239666
480043
370145
291217
243680
297675

## Sheet: Fig 4B
Fig 4B: GFP-Pch2 signal in whole cells. Raw data
				zip1Δ GFP-PCH2					zip1Δ GFP-pch2-nes4A					zip1Δ GFP-NESPKI-pch2-nes4A
				zip1Δ GFP-PCH2_01	Area	Mean	IntDen		zip1Δ GFP-pch2-nes4A_01	Area	Mean	IntDen		zip1Δ GFP-NESPKI-pch2-nes4A_01	Area	Mean	IntDen
Even numbers = nuclear				1	7.666	458.514	3515.01		1	8.299	656.775	5450.62		1	5.802	246.584	1430.76
Odd numbers = cytoplasm				2	25.847	330.24	8535.6		2	25.055	350.056	8770.82		2	32.95	301.15	9922.93
grey cells = image background				3	7.35	369.603	2716.43		3	9.301	503.248	4680.85		3	5.767	274.277	1581.79
				4	18.655	324.588	6055.28		4	42.493	259.985	11047.6		4	20.704	294.701	6101.4
				5	7.877	370.311	2916.97		5	7.649	584.859	4473.29		5	6.928	268.537	1860.32
				6	24.607	321.297	7906.18		6	35.566	275.684	9804.85		6	30.735	295.867	9093.37
				7	7.93	363.21	2880.19		7	8.985	774.395	6957.77		7	7.209	222.848	1606.49
				8	27.565	316.872	8734.71		8	23.455	373.128	8751.86		8	48.036	278.381	13372.3
				9	8.211	363.395	2983.89		9	5.767	595.348	3433.46		9	6.998	248.829	1741.29
				10	35.341	301.46	10654		10	17.306	306.164	5298.43		10	24	272.094	6530.37
				11	6.031	328.367	1980.35		11	7.666	589.847	4521.82		11	5.398	250.518	1352.27
				12	22.664	288.229	6532.47		12	22.172	337.12	7474.59		12	25.016	273.796	6849.25
				13	8.211	272.976	2241.45		13	9.706	691.036	6706.98		13	6.418	274.012	1758.53
				14	21.082	260.685	5495.69		14	15.244	391.577	5969.3		14	23.833	289.77	6906.21
				15	9.319	377.612	3518.91		15	7.93	611.824	4851.66		15	68.362	126.764	8665.78
				16	32.045	350.606	11235		16	20.739	294.912	6116.15		16	52.731	128.852	6794.44
				17	7.666	354.873	2720.49		17	21.416	210.859	4515.72		17	51.025	131.646	6717.27
				18	28.471	319.073	9084.29		18	21.24	203.107	4313.98
				19	41.706	135.491	5650.84		19	25.513	236.375	6030.53		zip1Δ GFP-NESPKI-pch2-nes4A_02	Area	Mean	IntDen
				20	24.211	137.859	3337.76							1	6.928	245.844	1703.11
				21	39.526	134.347	5310.22		zip1Δ GFP-pch2-nes4A_02	Area	Mean	IntDen		2	60.955	282.214	17202.3
									1	8.264	727.284	6010.2		3	3.78	260.217	983.698
				zip1Δ GFP-PCH2_02	Area	Mean	IntDen		2	30.19	333.305	10062.3		4	26.655	280.137	7467.18
				1	6.576	418.268	2750.51		3	7.244	698.059	5056.81		5	6.383	211.064	1347.12
				2	29.064	386.316	11228		4	17.811	332.967	5930.58		6	44.177	234.285	10350
				3	6.576	388.126	2552.3		5	7.314	590.093	4316.19		7	5.503	227.625	1252.71
				4	45.891	333.577	15308.2		6	19.631	302.518	5938.78		8	24.84	272.717	6774.29
				5	6.928	354.447	2455.47		7	8.616	665.615	5734.64		9	6.136	226.884	1392.25
				6	22.849	339.732	7762.46		8	27.636	333.459	9215.37		10	32.361	264.535	8560.62
				7	6.928	409.334	2835.71		9	8.651	702.243	6074.9		11	6.734	232.044	1562.63
				8	33.504	356.491	11943.9		10	30.787	291.466	8973.49		12	26.018	274.969	7154.17
				9	9.354	493.945	4620.37		11	7.314	637.812	4665.23		13	5.961	206.049	1228.17
				10	30.264	443.21	13413.5		12	21.095	291.868	6156.94		14	26.357	233.966	6166.54
				11	8.967	381.248	3418.73		13	9.706	686.741	6665.3		15	7.93	211.08	1673.83
				12	33.557	384.917	12916.6		14	16.853	336.753	5675.33		16	38.651	245.706	9496.85
				13	7.631	355.63	2713.78		15	33.091	144.51	4781.94		17	61.417	129.645	7962.35
				14	23.693	316.987	7510.3		16	32.089	161.746	5190.18		18	34.761	130.056	4520.9
				15	6.928	449.894	3116.69		17	28.466	151.052	4299.93		19	29.187	128.56	3752.34
				16	25.842	377.628	9758.77
				17	86.173	155.3	13382.7		zip1Δ GFP-pch2-nes4A_03	Area	Mean	IntDen		zip1Δ GFP-NESPKI-pch2-nes4A_03	Area	Mean	IntDen
				18	49.372	133.723	6602.21		1	6.4	927.082	5933.44		1	5.539	295.999	1639.41
				19	29.856	155.635	4646.57		2	28.502	361.399	10300.5		2	29.152	333.4	9719.34
									3	8.651	949.657	8215.21		3	4.712	306.554	1444.54
				zip1Δ GFP-PCH2_03	Area	Mean	IntDen		4	20.888	391.194	8171.38		4	28.009	353.668	9906.02
				1	10.778	412.524	4446.28		5	7.578	844.336	6398.52		5	5.521	239.018	1319.61
				2	38.568	349.312	13472.2		6	20.247	352.834	7143.67		6	47.772	262.292	12530.3
				3	7.244	409.356	2965.42		7	7.692	876.185	6740.01		7	6.699	270.606	1812.8
				4	28.871	346.142	9993.43		8	21.262	353.268	7511.16		8	27.271	314.765	8583.91
				5	8.088	371.995	3008.72		9	8.211	682.157	5601.29		9	4.497	296.283	1332.32
				6	23.869	331.268	7906.89		10	29.328	322.211	9449.81		10	25.407	372.459	9463.1
				7	6.998	337.687	2363.11		11	9.108	658.247	5995.22		11	6.998	272.092	1904.08
				8	28.985	325.816	9443.84		12	17.965	332.141	5966.98		12	32.717	307.006	10044.4
				9	8.932	408.887	3652.2		13	9.741	751.016	7315.53		13	40.071	142.139	5695.67
				10	29.557	345.218	10203.5		14	17.192	322.75	5548.57		14	48.827	133.814	6533.77
				11	8.651	334.652	2894.98		15	6.576	674.836	4437.69		15	43.535	142.24	6192.41
				12	23.499	332.843	7821.6		16	27.13	353.142	9580.82
				13	8.528	350.532	2989.21		17	47.104	158.58	7469.76		zip1Δ GFP-NESPKI-pch2-nes4A_04	Area	Mean	IntDen
				14	25.236	342.789	8650.5		18	18.427	198.526	3658.18		1	4.343	222.61	966.784
				15	44.502	136.986	6096.16		19	27.271	201.74	5501.61		2	27.236	251.763	6856.93
				16	33.689	145.688	4908.02							3	7.314	251.093	1836.6
				17	58.357	131.767	7689.55		zip1Δ GFP-pch2-nes4A_04	Area	Mean	IntDen		4	34.673	301.394	10450.3
									1	7.666	715.002	5481.26		5	6.91	263.333	1819.64
				zip1Δ GFP-PCH2_04	Area	Mean	IntDen		2	25.073	342.295	8582.36		6	34.111	301.824	10295.4
				1	8.299	383.824	3185.38		3	8.985	794.285	7136.48		7	5.152	215.267	1109
				2	30.981	327.685	10152		4	20.818	355.967	7410.53		8	26.937	242.668	6536.69
				3	8.211	304.67	2501.69		5	7.93	696.07	5519.72		9	6.699	217.365	1456.13
				4	35.447	277.965	9853		6	11.002	375.475	4131.13		10	20.831	249.25	5192.17
				5	7.473	439.016	3280.62		7	7.561	654.992	4952.12		11	6.031	206.367	1244.57
				6	40.194	356.114	14313.7		8	27.227	295.283	8039.64		12	26.559	234.643	6231.81
				7	8.475	327.26	2773.49		9	8.844	571.036	5050.32		13	5.398	195.185	1053.59
				8	24.071	328.291	7902.23		10	17.178	281.226	4831.01		14	23.587	220.479	5200.5
				9	9.354	436.462	4082.68		11	9.618	734.589	7065.11		15	7.35	236.342	1737.01
				10	14.088	336.988	4747.55		12	18.409	359.19	6612.38		16	48.168	252.29	12152.3
				11	8.932	354.578	3167.11		13	6.928	586.815	4065.23		17	4.747	253.108	1201.59
				12	27.491	307.939	8465.43		14	24.009	304.261	7305.09		18	21.389	286.335	6124.53
				13	8.088	353.193	2856.65		15	8.651	572.267	4950.52		19	5.767	228.718	1319.05
				14	23.737	319.335	7579.97		16	15.745	357.841	5634.34		20	25.737	248.436	6393.93
				15	6.242	358.175	2235.69		17	7.314	748.078	5471.76		21	54.735	128.79	7049.35
				16	21.332	301.802	6438.13		18	23.526	356.641	8390.25		22	78.489	128.548	10089.7
				17	5.433	369.367	2006.8		19	8.528	691.011	5892.69		23	37.135	131.456	4881.6
				18	18.079	328.258	5934.73		20	16.739	399.622	6689.18
				19	5.75	382.158	2197.24		21	22.066	165.16	3644.47
				20	23.227	318.881	7406.59		22	6.91	163.923	1132.71
				21	6.031	345.829	2085.66		23	10.075	157.476	1586.56
				22	26.669	310.023	8267.89
				23	72.546	133.043	9651.79
				24	40.229	136.007	5471.49
				25	41.706	131.637	5490.08

[truncated: 16 more sheets: Fig 4C, Fig 4E, Fig 4F, Fig 5A, Fig 5B, Fig 5C, Fig 5F, Fig 5G, Fig 6C, Fig 6D, Fig 6E, Fig S1A, Fig S1B, Fig S2C, Fig S2D, Fig S3B]
