# Supplementary material for: Exportin-mediated nucleocytoplasmic transport maintains Pch2 homeostasis during meiosis
Source: PLoS Genet. 2023 Nov 10;19(11):e1011026. doi: 10.1371/journal.pgen.1011026 (PMC10688877; doi:10.1371/journal.pgen.1011026)
Supplement: S2 File — (XLSX) [file pgen.1011026.s010.xlsx]

## Sheet: Fig 1D
Statistics Fig 1D		two-tailed Student t-test. C.I. 95%
	crm1-T539C ndt80Δ GFP-PCH2 Mock	crm1-T539C ndt80Δ GFP-PCH2 + LMB	zip1Δ crm1-T539C ndt80Δ GFP-PCH2 Mock	zip1Δ crm1-T539C ndt80Δ GFP-PCH2 + LMB				*	P= 0.01 to 0.05
crm1-T539C ndt80Δ GFP-PCH2 Mock		****	****	0.0607				**	P= 0.001 to 0.01
crm1-T539C ndt80Δ GFP-PCH2 + LMB	****		****	****				***	P= 0.0001 to 0.001
zip1Δ crm1-T539C ndt80Δ GFP-PCH2 Mock	****	****		****				****	P<0.0001
zip1Δ crm1-T539C ndt80Δ GFP-PCH2 + LMB	0.0607	****	****

## Sheet: Fig 1H
Statistics Fig 1H			two-tailed Student t-test. C.I. 95%
	crm1-T539C GFP-PCH2 Mock	crm1-T539C GFP-PCH2 + LMB	zip1Δ crm1-T539C GFP-PCH2 Mock	zip1Δ crm1-T539C GFP-PCH2 + LMB									*	P= 0.01 to 0.05
crm1-T539C GFP-PCH2 Mock		**	0.3672	****									**	P= 0.001 to 0.01
crm1-T539C GFP-PCH2 + LMB	**		0.0701	*									***	P= 0.0001 to 0.001
zip1Δ crm1-T539C GFP-PCH2 Mock	0.3672	0.0701		***									****	P<0.0001
zip1Δ crm1-T539C GFP-PCH2 + LMB	****	*	***

## Sheet: Fig 1I
Statistics Fig 1I			two-tailed Student t-test. C.I. 95%
	crm1-T539C GFP-PCH2 Mock	crm1-T539C GFP-PCH2 + LMB
crm1-T539C GFP-PCH2 Mock		*
crm1-T539C GFP-PCH2 + LMB	*

## Sheet: Fig 1J
Statistics Fig 1J			two-tailed Student t-test. C.I. 95%
	crm1-T539C GFP-PCH2 Mock	crm1-T539C GFP-PCH2 + LMB
crm1-T539C GFP-PCH2 Mock		*
crm1-T539C GFP-PCH2 + LMB	*

## Sheet: Fig 2B
Statistics Fig 2B			two-tailed Student t-test. C.I. 95%
Pch2 signal
	crm1-T539C GFP-PCH2 Mock	crm1-T539C GFP-PCH2 + LMB
crm1-T539C GFP-PCH2 Mock		**
crm1-T539C GFP-PCH2 + LMB	**
Hop1 signal
	crm1-T539C GFP-PCH2 Mock	crm1-T539C GFP-PCH2 + LMB
crm1-T539C GFP-PCH2 Mock		****
crm1-T539C GFP-PCH2 + LMB	****

## Sheet: Fig 3B
Statistics Fig 3B			two-tailed Student t-test. C.I. 95%
	crm1-T539C orc1-AID GFP-PCH2 Mock	crm1-T539C orc1-AID GFP-PCH2 + LMB	zip1Δ crm1-T539C orc1-AID GFP-PCH2 Mock	zip1Δ crm1-T539C orc1-AID GFP-PCH2 + LMB									*	P= 0.01 to 0.05
crm1-T539C orc1-AID GFP-PCH2 Mock		****	****	0.0661									**	P= 0.001 to 0.01
crm1-T539C orc1-AID GFP-PCH2 + LMB	****		****	****									***	P= 0.0001 to 0.001
zip1Δ crm1-T539C orc1-AID GFP-PCH2 Mock	****	****		****									****	P<0.0001
zip1Δ crm1-T539C orc1-AID GFP-PCH2 + LMB	0.0661	****	****

## Sheet: Fig 3E
Statistics Fig 3E			two-tailed Student t-test. C.I. 95%
	crm1-T539C orc1-AID GFP-PCH2 Mock	crm1-T539C orc1-AID GFP-PCH2 + LMB	zip1Δ crm1-T539C orc1-AID GFP-PCH2 Mock	zip1Δ crm1-T539C orc1-AID GFP-PCH2 + LMB									*	P= 0.01 to 0.05
crm1-T539C orc1-AID GFP-PCH2 Mock		****	**	*									**	P= 0.001 to 0.01
crm1-T539C orc1-AID GFP-PCH2 + LMB	****		****	****									***	P= 0.0001 to 0.001
zip1Δ crm1-T539C orc1-AID GFP-PCH2 Mock	**	****		0.6237									****	P<0.0001
zip1Δ crm1-T539C orc1-AID GFP-PCH2 + LMB	*	****	0.6237

## Sheet: Fig 4B
Statistics Fig 4B			two-tailed Student t-test. C.I. 95%
	zip1Δ GFP-PCH2	zip1Δ GFP-pch2-nes4A	zip1Δ GFP-NESPKI-pch2-nes4A
zip1Δ GFP-PCH2		****	****
zip1Δ GFP-pch2-nes4A	****		****
zip1Δ GFP-NESPKI-pch2-nes4A	****	****

## Sheet: Fig 4E
Statistics Fig 4E			two-tailed Student t-test. C.I. 95%
	zip1Δ GFP-PCH2	zip1Δ GFP-pch2-nes4A	zip1Δ GFP-NESPKI-pch2-nes4A	zip1Δ pch2Δ
zip1Δ GFP-PCH2		*	0.8807	****
zip1Δ GFP-pch2-nes4A	*		*	****
zip1Δ GFP-NESPKI-pch2-nes4A	0.8807	*		****
zip1Δ pch2Δ	****	****	****

## Sheet: Fig 5C
Statistics Fig 5C			two-tailed Student t-test. C.I. 95%
	GFP-PCH2	GFP-pch2-nes4A	pch2Δ
GFP-PCH2		**	****
GFP-pch2-nes4A	**		****
pch2Δ	****	****

[truncated: 3 more sheets: Fig 5F, Fig 6C, Fig S3B]
