# Supplementary material for: Exportin-mediated nucleocytoplasmic transport maintains Pch2 homeostasis during meiosis
Source: PLoS Genet. 2023 Nov 10;19(11):e1011026. doi: 10.1371/journal.pgen.1011026 (PMC10688877; doi:10.1371/journal.pgen.1011026)
Supplement: S3 File — Sequences of oligonucleotides used in the construction of strains and plasmids. (XLSX) [file pgen.1011026.s011.xlsx]

## Sheet: Hoja1
Primer name	Sequence	Application
CRM1-L1 (Fw)	CATTTTACTCTACATTATTGAAACCGCTCACTGACTTCAAAAATAGGATAAAAACATAATCAGCTGAAGCTTCGTACGC	crm1Δ::hphMX4 and crm1Δ::natMX4 deletions
CRM1-L2 (Rv)	GAGACTAGTTAATAAAAGGGAAAAAATATTGGAAATTTAAAGAATGATACGCCACCGCCTCATAGGCCACTAGTGGATCTG	crm1Δ::hphMX4 and crm1Δ::natMX4 deletions
CRM1-1 (Fw)	GCAGGATATTCGGTCACAAC	Checking crm1Δ::hphMX4 and crm1Δ::natMX4 deletions
CRM1-2 (Rv)	TGCCAAGCGTCTGGATTATC	Checking crm1Δ::hphMX4 and crm1Δ::natMX4 deletions
CRM1-3 (Fw)	CAAAGAAGTCGGAGGTGATC	Checking crm1Δ::hphMX4 and crm1Δ::natMX4 deletions
CRM1-4 (Rv)	TAAAGGCTCTGTGGCTGGGC	Checking crm1Δ::hphMX4 and crm1Δ::natMX4 deletions
KAN-C1 (Rv)	AGCTGCGCACGTCAAGACTG	Checking crm1Δ::hphMX4 and crm1Δ::natMX4 deletions
KAN-C2 (Fw)	CAGATGCGAAGTTAAGTGCG	Checking crm1Δ::hphMX4 and crm1Δ::natMX4 deletions
PCH2pr-HOP1pr (Fw)	GTATATTTGAGCGCAGCCTTAATCATATATAGCACCAGTTATATGTTTGCCCCTCTCTTGAGTTGAAAAACACATAATACATAGTACTGTATGAAACTTGTTGATCACTTTAGAACATAG	Amplification of GFP-pch2-nes4A, GFP-NESPKI-pch2-nes4A, GFP-NESTRIP13-pch2-nes4A and GFP-nes7ATRIP13-pch2-nes4A mutations
PCH2-32 (Rv)	GCGTTGTAATGTCTTCTTGATTGG	Amplification of GFP-pch2-nes4A, GFP-NESPKI-pch2-nes4A, GFP-NESTRIP13-pch2-nes4A and GFP-nes7ATRIP13-pch2-nes4A mutations. Checking GFP-pch2-ntd98-107-6A and GFP-pch2-ntd127-136-5A mutations
PCH2-1 (Fw)	GAAGGCCGGCAGAATATTTACGGAC	Checking CORE removal
HOP1-8 (Rv)	CGGAATACAAACTTCGGCGG	Checking CORE removal
PCH2-NES1-6A (Fw)	GCAAAAGCTGCAGCACACCAGTTTTCAAGCATAAATGGC	Amplification of GFP-pch2-ntd98-107-6A mutation
PCH2-NES1-6A (Rv)	TGCGCTTCTAGCCGCATGTTGTTGCGCCTCCGTTG	Amplification of GFP-pch2-ntd98-107-6A mutation
PCH2-NES2-5A (Fw)	GGACAAGATAATGCGTTTGCTAGCGCATTCGCTAAAAAAGCTTCTATAGAGCAACAGTCCACATC	Amplification of GFP-pch2-ntd127-136-5A mutation
PCH2-38 (Rv)	TTCATTTACTGTGTTAACTTTGCCATTTATG	Amplification of GFP-pch2-ntd127-136-5A mutation
PCH2-28 (Fw)	TTGAATCTGTTAAAAGCAGTGGTC	Checking GFP-pch2-ntd98-107-6A mutation
PCH2-23 (Fw)	GTTGCTGTTTTGTTTCGAGTCAGAACC	Checking GFP-pch2-ntd127-136-5A mutation
PCH2-4 (Rv)	GACGTGTGATGTGGACTGTTGC	Introduction of GFP-pch2-nes4A mutation
PCH2-45 (Fw)	TGGAGACTCCAATCAAGAAGAC	Introduction of GFP-pch2-nes4A mutation
PCH2-43 (Fw)	TCTATAGAGCAACAGTCCACATCACACGTC	Amplification of GFP-pch2-nes4A mutation
PCH2-44 (Rv)	GTTGTAATGTCTTCTTGATTGGAGTCTCCA	Amplification of GFP-pch2-nes4A mutation
PCH2-30 (Fw)	CCTAGCAAAAGTTTTATTACACCAGT	Checking GFP-pch2-nes4A mutation
PCH2-DP2 (Rv)	TATCAATGGTATCGGAACCGTCTGAAAATTCCCGCC	Checking GFP-pch2-nes4A mutation
NES-NotI (Fw)	CTAGCTGCGGCCGCGTTGGCTTTGAAATTGGCTGGTCTAGATATTGGAGCAGGTGCTGGAGCT	Amplification of GFP-NESPKI-pch2-nes4A mutation
PCH2-31 (Rv)	GGTTCGCGAAAGTATGCTAC	Amplification of GFP-NESPKI-pch2-nes4A mutation
GFP-1 (Fw)	GACCACATGGTCCTTCTTGAG	Checking GFP-NESPKI-pch2-nes4A, GFP-NESTRIP13-pch2-nes4A and GFP-nes7ATRIP13-pch2-nes4A mutations
PCH2-24 (Rv)	GCCTCCGTTGGTGGATCC	Checking GFP-NESPKI-pch2-nes4A mutation
TRIP13-ntd65-80NotI (Fw)	CTAGCTGCGGCCGCGTTTTTGACTAGAAATGTTCAATCTGTTTCTATTATCGATACTGAATTGGGAGCAGGTGCTGGAGCT	Amplification of GFP-NESTRIP13-pch2-nes4A mutation
TRIP13-nes7A-NotI (Fw)	CTAGCTGCGGCCGCGGCTGCGACTAGAAATGCTCAATCTGCTTCTGCTGCAGATACTGAAGCGGGAGCAGGTGCTGGAGCT	Amplification of GFP-nes7ATRIP13-pch2-nes4A mutation
PCH2-19 (Rv)	ACTGGTGTAATAAAACTTTTGCTAGGCTTCTAATCAAATG	Amplification of GFP-NESTRIP13-pch2-nes4A and GFP-nes7ATRIP13-pch2-nes4A mutations Checking GFP-NESTRIP13-pch2-nes4A and GFP-nes7ATRIP13-pch2-nes4A mutations
